# Supplementary material for: A Hepatitis B Virus-Derived Peptide Can Inhibit Infection of Human Lung Cells with SARS-CoV-2 in a Type-1 Interferon-Dependent Manner
Source: Viruses. 2021 Jun 25;13(7):1227. doi: 10.3390/v13071227 (PMC8310041; doi:10.3390/v13071227)
Supplement: Supplementary file 1 [file viruses-13-01227-s001.zip]

Archive with 1 entries (1 files):
- viruses-1243991-supplementary.pdf
